# Supplementary material for: Chiral phosphoric acid-catalyzed enantioselective phosphinylation of 3,4-dihydroisoquinolines with diarylphosphine oxides
Source: Commun Chem. 2023 Feb 9;6:26. doi: 10.1038/s42004-023-00826-4 (PMC9911717; doi:10.1038/s42004-023-00826-4)
Supplement: Supplementary file 6 — Supplementary data 3 [file 42004_2023_826_MOESM6_ESM.txt]

90
CPA7
 H                  1.15141400   -2.95509300    1.15778100
 C                 -0.69586400    1.58634300   -0.31273200
 C                 -1.54796500    0.51204600   -0.02428300
 C                 -2.88523800    0.46776000   -0.43652000
 C                 -3.33075600    1.53134500   -1.22417900
 C                 -2.48803000    2.57125700   -1.63423300
 C                 -1.15270100    2.60020000   -1.19154100
 H                 -4.36628100    1.52790200   -1.55617500
 C                  0.68103400    1.59990000    0.27901100
 C                  1.12750000    2.63161900    1.14234100
 C                  1.54471500    0.53258900    0.00282400
 C                  2.46439700    2.62619600    1.58169400
 C                  2.88309200    0.50993700    0.41640600
 C                  3.31916200    1.59000000    1.18633300
 H                  4.35561700    1.60521400    1.51552200
 C                 -3.06111200    3.65811400   -2.53210600
 C                 -1.99344200    4.43729200   -3.30726300
 C                 -0.86881100    4.86312200   -2.36033600
 C                 -0.18295300    3.63450000   -1.75052200
 H                 -3.78902700    3.21378200   -3.22190500
 H                 -1.57762700    3.80641000   -4.10540400
 H                 -2.44775900    5.30815000   -3.79491300
 H                 -0.12410700    5.47347400   -2.88536300
 H                 -1.28611400    5.49223600   -1.56059500
 H                  0.41183900    3.13648500   -2.53227200
 H                  0.54176300    3.94445200   -0.99426300
 H                 -3.63143900    4.36380400   -1.90843500
 C                  0.14626000    3.66186300    1.68832500
 C                  0.81762200    4.90832300    2.27750500
 C                  1.95089900    4.51160400    3.22692800
 C                  3.02616400    3.73483400    2.45991700
 H                 -0.58428300    3.95012500    0.92921600
 H                  1.22405100    5.53109400    1.46729100
 H                  0.06660200    5.51642400    2.79600400
 H                  2.39548600    5.39561900    3.69963900
 H                  1.54612200    3.88761300    4.03606200
 H                  3.58436200    4.43841600    1.82300000
 H                  3.76287400    3.31174400    3.15386000
 H                 -0.43999200    3.16780300    2.47891000
 O                 -1.04385000   -0.55499300    0.72836100
 O                  0.70193900   -2.10973100    1.32450500
 O                 -0.50841400   -2.56134000   -0.96601000
 P                 -0.00605800   -1.55885100   -0.01213900
 O                  1.05503800   -0.55079400   -0.72992000
 C                 -5.54397700   -0.75541900    3.83723400
 C                 -5.87151700   -1.71591400    2.91821200
 C                 -5.30849600   -1.70423700    1.60344700
 C                 -4.37336000   -0.66147800    1.24731800
 C                 -4.06786800    0.32583600    2.23870700
 C                 -4.63064200    0.28035800    3.48783000
 C                 -5.65139300   -2.67229200    0.65478400
 C                 -3.81181200   -0.64259800   -0.05134600
 C                 -4.15894500   -1.63503600   -0.99701000
 C                 -5.10604700   -2.66500600   -0.63209200
 C                 -5.46407400   -3.65654700   -1.59867400
 H                 -6.18087900   -4.42150200   -1.30922000
 C                 -4.91803900   -3.64820700   -2.85381300
 C                 -3.97032000   -2.64672800   -3.21165500
 C                 -3.60253800   -1.67727900   -2.31611000
 H                 -6.36157800   -3.45124900    0.92544900
 H                 -5.97900700   -0.77622800    4.83282300
 H                 -6.57078400   -2.50968400    3.17079400
 H                 -3.37672600    1.12277900    1.98658700
 H                 -4.37978900    1.04149000    4.22200100
 H                 -5.19627300   -4.40855400   -3.57863100
 H                 -3.52585800   -2.66169600   -4.20298500
 H                 -2.86495700   -0.93451300   -2.59688600
 C                  4.53506100    0.20918900   -3.54066500
 C                  4.00774900    0.29406800   -2.27840900
 C                  4.33888200   -0.66434700   -1.26729500
 C                  5.25961700   -1.72121200   -1.61949200
 C                  5.78481800   -1.77500600   -2.94877000
 C                  5.43426700   -0.84033300   -3.88539100
 C                  3.81357800   -0.60254800    0.04595600
 C                  5.62383100   -2.66507300   -0.65470200
 C                  5.11869800   -2.61525100    0.64757000
 C                  4.19222900   -1.56534900    1.01189300
 C                  3.68519300   -1.56166600    2.35328700
 H                  2.97600600   -0.79490600    2.64177900
 C                  4.06954200   -2.51355800    3.26248100
 C                  4.99031500   -3.53920600    2.90065900
 C                  5.49601800   -3.58527300    1.62934300
 H                  4.26594600    0.94916600   -4.28961600
 H                  3.32678300    1.10064900   -2.03052500
 H                  6.47308600   -2.57927000   -3.19774100
 H                  5.83981200   -0.89242900   -4.89209300
 H                  6.31870800   -3.45792500   -0.92428800
 H                  3.66668200   -2.48867300    4.27145700
 H                  5.28411500   -4.28288100    3.63640000
 H                  6.19593600   -4.36498700    1.33815200
19
1a
 C                  2.52103600    0.68121000    0.00008100
 C                  1.31830400    1.38417100   -0.00000900
 C                  0.09534900    0.70007800   -0.00005600
 C                  0.07014800   -0.70326800   -0.00006200
 C                  1.28087200   -1.39975700    0.00002000
 C                  2.49920900   -0.71607700    0.00009400
 H                 -1.10525100    2.53076300   -0.00047900
 H                  3.46732700    1.21495200    0.00013700
 H                  1.31780300    2.47227600   -0.00001900
 C                 -1.17857600    1.43785600   -0.00011800
 H                  1.27242800   -2.48798500    0.00001700
 H                  3.43129200   -1.27509600    0.00015200
 N                 -2.35242900    0.94052700    0.00000600
 C                 -1.26042800   -1.43216800   -0.00030100
 H                 -1.29276700   -2.09643800   -0.87367200
 H                 -1.29259700   -2.09734200    0.87238300
 C                 -2.51906900   -0.51253700    0.00033800
 H                 -3.14562100   -0.74077500    0.87156500
 H                 -3.14667700   -0.74109400   -0.87003700
33
(BOC)2O
 C                 -1.16349800    0.16105100   -0.22177600
 O                 -1.21407200    1.22997700   -0.77219200
 O                 -0.00003300   -0.54965900    0.00043100
 C                  1.16354300    0.16116900    0.22204700
 O                  1.21424400    1.23025500    0.77210300
 O                 -2.15110700   -0.60403600    0.22799800
 O                  2.15101300   -0.60408900   -0.22772400
 C                 -3.56348900   -0.18982200    0.04929700
 C                 -3.81555300    1.11501900    0.80977900
 C                 -3.88305600   -0.07178700   -1.44353700
 C                 -4.32461500   -1.35473400    0.68487400
 H                 -3.53172500    1.00482100    1.86190000
 H                 -3.25127800    1.94258400    0.37628300
 H                 -4.88291200    1.35889100    0.76860500
 H                 -3.63791600   -1.00516300   -1.96186700
 H                 -4.95478300    0.11648600   -1.57120400
 H                 -3.32883100    0.74736400   -1.90505000
 H                 -5.40249700   -1.17121100    0.62740400
 H                 -4.10279300   -2.29226900    0.16521400
 H                 -4.04696100   -1.46936500    1.73743200
 C                  3.56348900   -0.18984400   -0.04939500
 C                  3.81548100    1.11460600   -0.81057100
 C                  3.88322700   -0.07112700    1.44333300
 C                  4.32444700   -1.35510100   -0.68451300
 H                  3.53139500    1.00388300   -1.86256500
 H                  3.25139600    1.94245000   -0.37735900
 H                  4.88287000    1.35841800   -0.76977400
 H                  3.63815100   -1.00426500    1.96212600
 H                  4.95497200    0.11719800    1.57077900
 H                  3.32906400    0.74823100    1.90454900
 H                  5.40235400   -1.17169200   -0.62713700
 H                  4.10251700   -2.29240000   -0.16446900
 H                  4.04675900   -1.47012400   -1.73701700
142
TS1
 C                 -3.26988800   -1.56073800   -1.40432300
 O                 -3.63628200   -2.63200600   -1.85252100
 O                 -2.62925100   -1.52936400   -0.04338500
 C                 -3.15164300   -2.29483200    0.95439500
 O                 -4.30823700   -2.64350600    1.03988900
 O                 -2.55583200   -0.59036300   -2.05902500
 O                 -2.15741300   -2.53198600    1.80817100
 C                 -1.89849900   -0.89613100   -3.33774200
 C                 -0.93313200   -2.07434300   -3.17150800
 C                 -2.94932300   -1.15508100   -4.42409500
 C                 -1.12409900    0.39426600   -3.62343500
 H                 -0.20539500   -1.86477700   -2.38108400
 H                 -1.47031300   -2.99221600   -2.92521000
 H                 -0.38009700   -2.23458200   -4.10380900
 H                 -3.63966200   -0.30650700   -4.49567900
 H                 -2.45726000   -1.27650100   -5.39630500
 H                 -3.52188400   -2.05715300   -4.20224200
 H                 -0.57204700    0.30091700   -4.56518100
 H                 -1.80996800    1.24480700   -3.70693700
 H                 -0.41449300    0.59787400   -2.81582300
 C                 -2.40292300   -3.19588800    3.10760000
 C                 -3.34151100   -2.32375300    3.94750400
 C                 -2.95965400   -4.60501900    2.87999300
 C                 -1.00350500   -3.25211000    3.72146600
 H                 -2.91891800   -1.32049100    4.06927200
 H                 -4.32849400   -2.24436800    3.48612200
 H                 -3.45843100   -2.76605300    4.94318200
 H                 -2.29803500   -5.16820600    2.21322000
 H                 -3.00452100   -5.13399400    3.83898600
 H                 -3.95979400   -4.57722200    2.44474800
 H                 -1.06528700   -3.65165400    4.74021700
 H                 -0.34825300   -3.90112100    3.13360700
 H                 -0.54842300   -2.25904200    3.74517700
 C                 -9.51650900   -0.73871500   -0.26491100
 C                 -8.30968100   -1.34385000   -0.61003700
 C                 -7.15375000   -0.56550500   -0.75586200
 C                 -7.20038500    0.83269600   -0.57200100
 C                 -8.41558300    1.42535300   -0.23340900
 C                 -9.56585800    0.64498600   -0.07631700
 H                 -5.80491600   -2.21260900   -1.42538500
 H                -10.41281300   -1.33962600   -0.14283900
 H                 -8.25163200   -2.41963000   -0.75399800
 C                 -5.87111200   -1.17644700   -1.09173800
 H                 -8.46730100    2.50191800   -0.08944500
 H                -10.50460700    1.12102700    0.19396200
 N                 -4.75446900   -0.56405200   -0.99154300
 C                 -5.92890700    1.61476600   -0.82187100
 H                 -5.88117200    1.88467800   -1.88790900
 H                 -5.92252800    2.55485900   -0.26111900
 C                 -4.68455500    0.79681200   -0.45775800
 H                 -4.57998800    0.71046000    0.63246500
 H                 -3.77578800    1.26252600   -0.84251900
 H                 -1.21553400   -0.42805300    0.13033400
 C                  3.77390000    0.60026900   -0.23846900
 C                  3.09489500   -0.62529200   -0.19799700
 C                  3.75175100   -1.84566500    0.00983200
 C                  5.12515500   -1.78336200    0.25675900
 C                  5.82386800   -0.57410400    0.34623200
 C                  5.14803100    0.63633600    0.10791300
 H                  5.66114100   -2.71575600    0.41835800
 C                  3.01787900    1.83810100   -0.61591100
 C                  3.37281500    2.61401200   -1.74801900
 C                  1.91327200    2.22968500    0.15445500
 C                  2.71118900    3.83376100   -1.97793000
 C                  1.25423100    3.45315000   -0.03959900
 C                  1.69963700    4.24324000   -1.10314600
 H                  1.21516400    5.20233800   -1.27036700
 C                  7.30954600   -0.61618800    0.67257600
 C                  7.85089900    0.70676100    1.22372000
 C                  7.38524500    1.86724000    0.34108500
 C                  5.85489900    1.96647500    0.34111300
 H                  7.50396400   -1.43417800    1.37716100
 H                  7.48645600    0.86040900    2.24919100
 H                  8.94564000    0.66866600    1.27789400
 H                  7.81183100    2.81732500    0.68515500
 H                  7.74920300    1.71137900   -0.68502900
 H                  5.52542200    2.34610100    1.32116500
 H                  5.52793300    2.71817000   -0.38100000
 H                  7.86464900   -0.87171200   -0.24345700
 C                  4.37273600    2.08295000   -2.76816200
 C                  4.93727900    3.15707300   -3.70575600
 C                  3.81100000    4.02361300   -4.27455000
 C                  3.08528000    4.74774300   -3.13575700
 H                  5.18874700    1.54608600   -2.27931700
 H                  5.64568600    3.79574800   -3.15816700
 H                  5.50576700    2.67564100   -4.51074700
 H                  4.20102200    4.75445800   -4.99328800
 H                  3.10250400    3.38551000   -4.82140400
 H                  3.73628500    5.55007400   -2.75518900
 H                  2.18410000    5.24795800   -3.51154400
 H                  3.85123300    1.32433000   -3.37280700
 O                  1.71098700   -0.60956300   -0.38277400
 O                 -0.54362000    0.29944300    0.16773800
 O                  0.82166900   -0.90061900    2.09375800
 P                  0.82547900   -0.05699000    0.88552100
 O                  1.48488800    1.40133200    1.18678000
 C                  2.05289500   -4.91621700   -3.80123300
 C                  1.79856600   -5.59974900   -2.64256600
 C                  2.12832400   -5.04263800   -1.36724100
 C                  2.72727200   -3.72872100   -1.30544000
 C                  2.98218900   -3.05574200   -2.54391300
 C                  2.65792500   -3.62772500   -3.74710100
 C                  1.90413900   -5.75131600   -0.18327700
 C                  3.05910500   -3.17075700   -0.04761400
 C                  2.81783600   -3.89620500    1.14236100
 C                  2.23919900   -5.21910000    1.06481200
 C                  2.03096600   -5.96013300    2.27084700
 H                  1.60341200   -6.95732300    2.19478200
 C                  2.36408200   -5.43252900    3.48971000
 C                  2.90941900   -4.11879000    3.57277800
 C                  3.12277800   -3.37554200    2.44159400
 H                  1.46557200   -6.74593200   -0.23571500
 H                  1.79949700   -5.35259000   -4.76362900
 H                  1.34253600   -6.58665100   -2.66982700
 H                  3.44563500   -2.07545300   -2.52060800
 H                  2.86545400   -3.09540800   -4.67180400
 H                  2.20446500   -6.00717900    4.39828500
 H                  3.14441600   -3.69828700    4.54669100
 H                  3.50969900   -2.36690300    2.52235100
 C                  1.92645000    4.48744000    4.09523600
 C                  1.70412800    4.14610200    2.78675100
 C                  0.41005800    4.28224600    2.18881900
 C                 -0.64986100    4.82455200    3.00859400
 C                 -0.37771600    5.16281900    4.37151100
 C                  0.87167500    4.99695100    4.90495100
 C                  0.14589700    3.93718600    0.83957800
 C                 -1.91402400    5.03354600    2.45001900
 C                 -2.18684000    4.71670700    1.11698000
 C                 -1.14758200    4.13521100    0.29635700
 C                 -1.48766800    3.78270800   -1.05085200
 H                 -0.74069300    3.29830500   -1.66825800
 C                 -2.73220800    4.04175400   -1.56539200
 C                 -3.73732000    4.65909100   -0.76511400
 C                 -3.47246200    4.96983000    0.54202500
 H                  2.91851300    4.36894900    4.52253000
 H                  2.52177300    3.76571900    2.18595100
 H                 -1.19068800    5.56093300    4.97424500
 H                  1.06599400    5.25763600    5.94179300
 H                 -2.70144100    5.46364300    3.06593800
 H                 -2.95636000    3.77329200   -2.59456100
 H                 -4.71113500    4.87717600   -1.19599300
 H                 -4.23328300    5.42910500    1.16924500
52
1a-1
 C                 -1.72966200   -0.24864500   -0.22000400
 O                 -1.53789800    0.84109600   -0.74050100
 O                  0.94218400    0.14886100    1.21723000
 C                  1.21283400    1.47069000    1.18378900
 O                  1.13299300    2.14619900    2.18276200
 O                 -2.93313900   -0.77768000    0.07827600
 O                  1.61336900    1.87281800   -0.03607300
 C                 -4.18053000   -0.04080200   -0.19898300
 C                 -4.20887000    1.26318700    0.60498500
 C                 -4.32514400    0.19654100   -1.70580500
 C                 -5.25305700   -1.01156900    0.30302000
 H                 -4.05207600    1.05813900    1.66961300
 H                 -3.43799600    1.95469100    0.26228900
 H                 -5.18838200    1.74134100    0.49124000
 H                 -4.25664200   -0.75254600   -2.24907700
 H                 -5.30682400    0.63670200   -1.91455400
 H                 -3.55098500    0.87165500   -2.07296500
 H                 -6.24850100   -0.58026200    0.15441500
 H                 -5.20256000   -1.96048100   -0.24118200
 H                 -5.12075200   -1.21664200    1.37040800
 C                  1.73310300    3.31207000   -0.35482100
 C                  0.39160000    4.00547600   -0.09824800
 C                  2.88177200    3.92485500    0.45087200
 C                  2.05716200    3.29157300   -1.85031400
 H                 -0.41335600    3.45587100   -0.59694500
 H                  0.17232100    4.05980700    0.96965000
 H                  0.42433200    5.02392000   -0.50125800
 H                  3.81541700    3.38415900    0.25907900
 H                  3.02520200    4.96860900    0.14882000
 H                  2.66790700    3.89295400    1.52024100
 H                  2.19100400    4.31446600   -2.21784000
 H                  2.98053400    2.73396400   -2.04005300
 H                  1.24481100    2.82313900   -2.41514500
 C                  3.97781100   -2.30099000   -0.59790200
 C                  2.98877800   -1.33520900   -0.43876500
 C                  1.66713800   -1.70587500   -0.15480300
 C                  1.33342600   -3.06198800   -0.02192900
 C                  2.33898000   -4.02515100   -0.18329600
 C                  3.65007100   -3.65419800   -0.47007100
 H                  0.66567600    0.08551400   -0.83957900
 H                  4.99871100   -2.00257400   -0.81953500
 H                  3.23229600   -0.28035400   -0.53177000
 C                  0.63392600   -0.60819100   -0.00504100
 H                  2.08496300   -5.07759500   -0.07630600
 H                  4.41585600   -4.41608800   -0.58903500
 N                 -0.70463500   -1.11575500    0.11246100
 C                 -0.09324500   -3.47027200    0.27749200
 H                 -0.59832500   -3.76766500   -0.65277200
 H                 -0.10623300   -4.34565900    0.93835600
 C                 -0.87600200   -2.32705000    0.92209200
 H                 -0.50765800   -2.13383700    1.93865300
 H                 -1.93691600   -2.55800800    0.98087800
142
TS2
 C                 -4.67554100    1.17576500   -1.62463500
 O                 -5.62448800    1.37073500   -0.90200000
 O                 -2.54839000    1.21205400    1.16522600
 C                 -3.13554000    1.19378400    2.32334500
 O                 -2.85053100    0.51086400    3.29534000
 O                 -4.51776600    0.25811100   -2.56280500
 O                 -4.17892500    2.11086900    2.32641100
 C                 -5.59944500   -0.72563800   -2.87633000
 C                 -5.93103100   -1.54471900   -1.62872100
 C                 -6.80761400    0.03391600   -3.42811100
 C                 -4.94209800   -1.59372100   -3.94916900
 H                 -5.02934500   -2.00905800   -1.21937500
 H                 -6.39703100   -0.93149000   -0.85621400
 H                 -6.62798900   -2.34325000   -1.90764600
 H                 -6.52171600    0.63888700   -4.29554600
 H                 -7.56681800   -0.68572100   -3.75283000
 H                 -7.25085800    0.68257800   -2.66958300
 H                 -5.65190400   -2.35419600   -4.29076600
 H                 -4.64333700   -0.99007800   -4.81247400
 H                 -4.05721900   -2.10024600   -3.55204200
 C                 -5.11907900    2.18549500    3.44382900
 C                 -5.82122800    0.83560900    3.63871600
 C                 -4.40290000    2.65079400    4.71785600
 C                 -6.12514100    3.24203700    2.97275400
 H                 -6.27681000    0.50970400    2.69693100
 H                 -5.11215500    0.07543900    3.96886800
 H                 -6.61451500    0.93281300    4.38913300
 H                 -3.90721800    3.61373300    4.54626400
 H                 -5.12923100    2.78460600    5.52836900
 H                 -3.65404800    1.92004400    5.02558500
 H                 -6.90437400    3.39039100    3.72838200
 H                 -5.62768600    4.20370400    2.80235600
 H                 -6.60167100    2.92821300    2.03780400
 C                 -1.13262700    5.37874400    0.95880300
 C                 -2.13604400    4.42854000    0.84409800
 C                 -2.29072000    3.72133600   -0.36480700
 C                 -1.44106200    3.96669600   -1.46456100
 C                 -0.44433400    4.93045900   -1.33374800
 C                 -0.28811900    5.62421700   -0.13141300
 H                 -4.16249800    2.73654400    0.23610400
 H                 -0.99315800    5.91766400    1.89073900
 H                 -2.78844400    4.18914600    1.67748100
 C                 -3.35798200    2.76908000   -0.48727600
 H                  0.23057900    5.12475200   -2.16181600
 H                  0.51229400    6.35219100   -0.03952700
 N                 -3.49966600    2.01344200   -1.56392900
 C                 -1.69277600    3.22821100   -2.75725900
 H                 -2.29750900    3.86353900   -3.42229400
 H                 -0.74297000    3.03600900   -3.26594700
 C                 -2.37724000    1.87973400   -2.53499600
 H                 -1.65788900    1.16827400   -2.11807200
 H                 -2.78911400    1.48864700   -3.46248900
 H                 -1.43225100    0.50680000    1.10979200
 C                  3.49943600   -1.28317500    0.04652300
 C                  3.12438700    0.06923800    0.07458600
 C                  3.95240300    1.07989900   -0.43563000
 C                  5.14263600    0.67613900   -1.04764100
 C                  5.50078700   -0.66681300   -1.19478000
 C                  4.67005100   -1.66509200   -0.65472000
 H                  5.80203600    1.44359700   -1.44657000
 C                  2.61638500   -2.29515100    0.70906000
 C                  3.06705100   -3.11545900    1.77208100
 C                  1.29584600   -2.42636400    0.25646600
 C                  2.22847900   -4.13925700    2.24676600
 C                  0.46490500   -3.47538500    0.67442000
 C                  0.97084400   -4.32420200    1.66199600
 H                  0.34530500   -5.14494500    2.00561100
 C                  6.80007600   -0.99765900   -1.91450900
 C                  6.85415300   -2.43363300   -2.44558100
 C                  6.41723500   -3.40842700   -1.34950600
 C                  4.96832600   -3.13496500   -0.92786500
 H                  6.95782100   -0.28044000   -2.72967500
 H                  6.18516900   -2.53661800   -3.31173300
 H                  7.86720500   -2.66460000   -2.79704700
 H                  6.50850000   -4.44748600   -1.68888200
 H                  7.08384800   -3.29991900   -0.48147400
 H                  4.29660700   -3.46237100   -1.73720500
 H                  4.70493200   -3.75685600   -0.06956400
 H                  7.63916200   -0.84757300   -1.21728600
 C                  4.38871500   -2.81941500    2.46987600
 C                  4.91280400   -3.97894800    3.32592900
 C                  3.80045200   -4.53417500    4.21958900
 C                  2.66299200   -5.08751600    3.35446400
 H                  5.15073200   -2.50759000    1.75109000
 H                  5.29096100   -4.78201600    2.67631200
 H                  5.76294000   -3.63406500    3.92733800
 H                  4.18329700   -5.32088200    4.88119500
 H                  3.41976100   -3.73122100    4.86634800
 H                  2.99332800   -6.03488900    2.90034700
 H                  1.79643100   -5.34138800    3.97748800
 H                  4.22908700   -1.94439800    3.11926600
 O                  1.91680400    0.40818600    0.66440400
 O                 -0.48240900   -0.08413500    1.05873700
 O                  0.22033800    0.89656000   -1.28714300
 P                  0.51350600    0.03035400   -0.11486900
 O                  0.81552300   -1.49702600   -0.65706200
 C                  4.20660500    4.61515900    3.34820700
 C                  3.92927100    5.32013900    2.20789300
 C                  3.73941000    4.65468600    0.95606900
 C                  3.84059400    3.21347800    0.90199100
 C                  4.14689800    2.52153300    2.11766200
 C                  4.31801400    3.19610900    3.29831500
 C                  3.48574500    5.37112800   -0.21808500
 C                  3.66241200    2.54454800   -0.33315600
 C                  3.34875700    3.28133300   -1.50006800
 C                  3.28522300    4.72444300   -1.44120600
 C                  3.02318000    5.45869900   -2.64186200
 H                  3.00793700    6.54536700   -2.58822500
 C                  2.79942200    4.81477300   -3.83052100
 C                  2.81472000    3.39021600   -3.88317700
 C                  3.08215400    2.65144600   -2.75925300
 H                  3.45137300    6.45877200   -0.17916000
 H                  4.34681200    5.13292400    4.29334400
 H                  3.85023700    6.40481800    2.23156000
 H                  4.23582200    1.44154000    2.09540100
 H                  4.54033700    2.64531300    4.20818000
 H                  2.60644000    5.38516300   -4.73560300
 H                  2.61209600    2.88723100   -4.82501200
 H                  3.07340400    1.56888100   -2.80608200
 C                  0.08152500   -5.16659800   -3.26128500
 C                  0.19114700   -4.58878200   -2.02295500
 C                 -0.95966700   -4.35175500   -1.20383800
 C                 -2.24521800   -4.76582000   -1.72017300
 C                 -2.31575000   -5.36684600   -3.01671500
 C                 -1.18906600   -5.56005500   -3.77044100
 C                 -0.87921900   -3.75788500    0.07987900
 C                 -3.38891800   -4.59501700   -0.93335500
 C                 -3.32793100   -3.99771600    0.32971600
 C                 -2.05244100   -3.54582300    0.84139800
 C                 -2.03740700   -2.87927300    2.10871200
 H                 -1.10424700   -2.46774500    2.47328100
 C                 -3.18739000   -2.70463800    2.83347700
 C                 -4.43260000   -3.19809200    2.34908300
 C                 -4.49987000   -3.82116000    1.13132200
 H                  0.97213800   -5.32949500   -3.86252500
 H                  1.16645900   -4.29961700   -1.64825700
 H                 -3.29109100   -5.67365700   -3.38854900
 H                 -1.25727600   -6.01859500   -4.75351700
 H                 -4.34931700   -4.94152900   -1.31146000
 H                 -3.15172600   -2.15245300    3.76604800
 H                 -5.33175800   -3.06202400    2.94456000
 H                 -5.44828000   -4.18927000    0.74575300
142
1a-2
 C                 -4.58717500    1.20976800   -1.87818400
 O                 -5.58822000    1.46791400   -1.25302500
 O                 -2.69608700    1.16752900    1.26623700
 C                 -3.28792500    1.28546600    2.44131000
 O                 -2.95472600    0.77292200    3.48995900
 O                 -4.36599900    0.24734600   -2.75007100
 O                 -4.36265100    2.11513700    2.27397300
 C                 -5.43579500   -0.74137300   -3.10793600
 C                 -5.88620500   -1.48659000   -1.85178400
 C                 -6.57618600    0.00750600   -3.79968400
 C                 -4.70195800   -1.67080800   -4.07350100
 H                 -5.03161300   -1.94540300   -1.34596200
 H                 -6.40285200   -0.82596200   -1.15389700
 H                 -6.57465400   -2.28618500   -2.14772600
 H                 -6.20406700    0.56514400   -4.66601500
 H                 -7.31592300   -0.71710700   -4.15643800
 H                 -7.07344200    0.69789300   -3.11502200
 H                 -5.39424900   -2.43578600   -4.44001900
 H                 -4.31758800   -1.11482900   -4.93485800
 H                 -3.86635600   -2.17196400   -3.57606300
 C                 -5.32377300    2.32892100    3.36310100
 C                 -5.95306800    0.99415600    3.77996000
 C                 -4.64606200    3.03975600    4.54001200
 C                 -6.37397100    3.23430800    2.71110200
 H                 -6.37436300    0.48515600    2.90601500
 H                 -5.21306200    0.34156600    4.24539300
 H                 -6.76394300    1.17548700    4.49460500
 H                 -4.18860800    3.97905200    4.20760900
 H                 -5.39189200    3.28030800    5.30637100
 H                 -3.87363900    2.40875200    4.98152200
 H                 -7.17597200    3.45656000    3.42300300
 H                 -5.92698700    4.18323400    2.39350900
 H                 -6.81141600    2.74701200    1.83342500
 C                 -1.11249100    5.28756900    0.97060700
 C                 -2.17853500    4.43432800    0.73664000
 C                 -2.24001200    3.71517900   -0.47636600
 C                 -1.23738300    3.85703400   -1.46317000
 C                 -0.18234500    4.72810800   -1.21523700
 C                 -0.11680600    5.42715500   -0.00639300
 H                 -4.19461700    2.82083300   -0.04569800
 H                 -1.03912000    5.83040300    1.90754600
 H                 -2.94961300    4.27488700    1.48374200
 C                 -3.33771200    2.83738100   -0.70990400
 H                  0.60523600    4.84793600   -1.95192400
 H                  0.73411300    6.07515600    0.18121000
 N                 -3.39206900    2.02579300   -1.74609300
 C                 -1.39757800    3.11340600   -2.76636100
 H                 -1.87955000    3.77736100   -3.50024400
 H                 -0.41260800    2.84473500   -3.15839700
 C                 -2.18920100    1.81602200   -2.60475800
 H                 -1.55357300    1.07287200   -2.11002700
 H                 -2.53367000    1.43722000   -3.56457300
 H                 -1.79047800    0.65106600    1.30396700
 C                  3.46855400   -1.34649900    0.03412600
 C                  3.13663000    0.01804500    0.09390200
 C                  3.98774000    1.00222100   -0.43479400
 C                  5.14019300    0.56640500   -1.09578700
 C                  5.44455000   -0.78585300   -1.27337900
 C                  4.59771800   -1.75989700   -0.71414100
 H                  5.81265100    1.31544600   -1.50823000
 C                  2.57460400   -2.33614900    0.71508100
 C                  3.02962300   -3.18001300    1.75694500
 C                  1.23648200   -2.41307500    0.29926400
 C                  2.16991200   -4.17477800    2.25538000
 C                  0.38509700   -3.43694400    0.74237000
 C                  0.88802800   -4.30897200    1.71085800
 H                  0.24350200   -5.10781800    2.07136400
 C                  6.70295900   -1.15471300   -2.04543500
 C                  6.67931200   -2.58274800   -2.59981800
 C                  6.24882000   -3.55789700   -1.50144100
 C                  4.82976400   -3.23595200   -1.01682700
 H                  6.85955800   -0.43119100   -2.85544600
 H                  5.97199600   -2.64549400   -3.43904200
 H                  7.66749000   -2.84733900   -2.99607800
 H                  6.28595900   -4.59405900   -1.85993900
 H                  6.95417400   -3.48966500   -0.66025300
 H                  4.11375600   -3.52763500   -1.80160800
 H                  4.57801900   -3.85893400   -0.15572200
 H                  7.57366100   -1.05066900   -1.37899800
 C                  4.38549500   -2.93997100    2.40953100
 C                  4.89327000   -4.12522600    3.23952500
 C                  3.79267500   -4.64056000    4.17082400
 C                  2.60419700   -5.14435300    3.34488700
 H                  5.13349000   -2.65333000    1.66583600
 H                  5.21275100   -4.93879500    2.57177500
 H                  5.77893500   -3.82010200    3.81063200
 H                  4.16748100   -5.44476600    4.81607000
 H                  3.46751600   -3.82590700    4.83322100
 H                  2.88030000   -6.10332300    2.87873700
 H                  1.75065600   -5.36529400    3.99801500
 H                  4.28403500   -2.06371800    3.06897200
 O                  1.97260500    0.39019400    0.72834700
 O                 -0.46759100   -0.00473400    1.16174000
 O                  0.27448600    0.94558400   -1.18632700
 P                  0.50238800    0.06979800    0.00541700
 O                  0.76997900   -1.46711600   -0.59114700
 C                  4.45603000    4.46862700    3.39514300
 C                  4.19527800    5.20205800    2.26886900
 C                  3.95469700    4.56375200    1.01156100
 C                  3.98682100    3.12005600    0.93713100
 C                  4.27777200    2.39755600    2.13857400
 C                  4.49849700    3.04671600    3.32519800
 C                  3.71888300    5.30840300   -0.14924000
 C                  3.75938400    2.47523900   -0.30315100
 C                  3.45810100    3.24357300   -1.45323700
 C                  3.46832800    4.68746500   -1.37683400
 C                  3.22281500    5.44803700   -2.56508300
 H                  3.26302500    6.53341600   -2.49975000
 C                  2.94340300    4.82991600   -3.75582900
 C                  2.88022300    3.40697400   -3.82339500
 C                  3.13035900    2.64242300   -2.71222500
 H                  3.74078600    6.39590600   -0.09674700
 H                  4.63568000    4.96620400    4.34454800
 H                  4.16918200    6.28892800    2.30806000
 H                  4.31265200    1.31523100    2.09984100
 H                  4.70730300    2.47338100    4.22426700
 H                  2.76300100    5.42021900   -4.65074700
 H                  2.63264200    2.92624700   -4.76623500
 H                  3.05935700    1.56255300   -2.76588400
 C                 -0.17094700   -5.14785000   -3.16080600
 C                 -0.00709300   -4.56000000   -1.93319600
 C                 -1.12557500   -4.27436600   -1.08558100
 C                 -2.43912200   -4.64778400   -1.56074100
 C                 -2.56641400   -5.26243500   -2.84683500
 C                 -1.46821400   -5.50369700   -3.62871900
 C                 -0.98562300   -3.67028900    0.18833100
 C                 -3.55364900   -4.42416000   -0.74545000
 C                 -3.43502300   -3.81021200    0.50573800
 C                 -2.12924200   -3.40236900    0.97636700
 C                 -2.05142700   -2.72247700    2.23456200
 H                 -1.09168000   -2.34290600    2.56275200
 C                 -3.17267500   -2.49716300    2.99008500
 C                 -4.45016200   -2.94393000    2.54457100
 C                 -4.57660300   -3.57546000    1.33591700
 H                  0.69614200   -5.34765300   -3.78482300
 H                  0.98647900   -4.29797300   -1.58798300
 H                 -3.56150400   -5.54169900   -3.18708300
 H                 -1.57987900   -5.97272600   -4.60294100
 H                 -4.53611000   -4.74233400   -1.09059200
 H                 -3.08993900   -1.94292300    3.91889600
 H                 -5.32626600   -2.76757500    3.16371000
 H                 -5.54961500   -3.90862300    0.98072700
142
TS3
 C                 -5.47067900    0.14609700   -1.27706600
 O                 -6.60197200    0.32197100   -0.85796200
 O                 -2.39286000    0.99957900    1.29158400
 C                 -3.25986300    0.72036800    2.11740200
 O                 -3.37227800    0.12320900    3.15831700
 O                 -5.05611600   -0.86523000   -2.03999000
 O                 -4.64933000    1.38503700    1.59782900
 C                 -5.97216100   -1.95158100   -2.46281500
 C                 -6.51682200   -2.67794200   -1.22947500
 C                 -7.08145100   -1.37507200   -3.34645000
 C                 -5.04119200   -2.86230500   -3.26657800
 H                 -5.69454700   -2.98095700   -0.57234800
 H                 -7.20666700   -2.04745700   -0.66626100
 H                 -7.04988400   -3.58032700   -1.54904700
 H                 -6.65185800   -0.83437800   -4.19693100
 H                 -7.69339400   -2.19412000   -3.74019800
 H                 -7.72556900   -0.69803800   -2.78273400
 H                 -5.60178400   -3.72311300   -3.64586100
 H                 -4.61424100   -2.32551700   -4.11987600
 H                 -4.21984000   -3.22734400   -2.64181900
 C                 -5.85714500    1.35070800    2.48864000
 C                 -6.30061500   -0.10799500    2.65451600
 C                 -5.49070600    2.01336000    3.82584600
 C                 -7.00327300    2.14944500    1.84785200
 H                 -6.55932500   -0.53262600    1.67978500
 H                 -5.51321200   -0.70567600    3.11282300
 H                 -7.19289700   -0.14880600    3.29087100
 H                 -5.12989500    3.03487700    3.66143400
 H                 -6.38686100    2.07031200    4.45473000
 H                 -4.72396800    1.45202800    4.35692400
 H                 -7.84420700    2.14094200    2.54953200
 H                 -6.74018500    3.19954000    1.67874300
 H                 -7.34755700    1.69782700    0.91506900
 C                 -3.10756100    5.36149300    0.81109300
 C                 -3.92837400    4.24040400    0.82606500
 C                 -3.72522000    3.19427100   -0.08722800
 C                 -2.69336900    3.28324300   -1.03833700
 C                 -1.87439900    4.41755100   -1.04268400
 C                 -2.07277400    5.44646800   -0.12568600
 H                 -5.70446900    2.27776400   -0.04180300
 H                 -3.26584200    6.15998500    1.53029300
 H                 -4.71671300    4.15997300    1.56657300
 C                 -4.65517900    2.04022300   -0.10196800
 H                 -1.06452700    4.48207500   -1.76397600
 H                 -1.41460700    6.31094100   -0.13543800
 N                 -4.40978500    1.02903700   -0.99826300
 C                 -2.51171200    2.19419100   -2.06618900
 H                 -3.01399800    2.49116700   -2.99965200
 H                 -1.44857300    2.06031300   -2.28321800
 C                 -3.05491800    0.85311800   -1.58805200
 H                 -2.39869400    0.42309500   -0.83635600
 H                 -3.14981200    0.15778200   -2.41694400
 H                 -0.92568000    0.31811800    1.31403400
 C                  4.00770200   -0.59732100   -0.12555900
 C                  3.39267300    0.65884500   -0.03533400
 C                  3.94318000    1.81344700   -0.60713300
 C                  5.12289600    1.65176700   -1.33701700
 C                  5.71779400    0.40191500   -1.54181000
 C                  5.15322000   -0.74196500   -0.94778900
 H                  5.57618400    2.53205200   -1.78705600
 C                  3.39765300   -1.75797000    0.60060000
 C                  4.09939200   -2.48707000    1.59270400
 C                  2.08070500   -2.12827100    0.29480100
 C                  3.51476400   -3.64643300    2.13360700
 C                  1.49887100   -3.30850600    0.77831600
 C                  2.25270400   -4.05535300    1.68566200
 H                  1.82595200   -4.97661900    2.07578400
 C                  6.97941000    0.32934700   -2.38939500
 C                  7.24631900   -1.06431400   -2.96696100
 C                  7.11485200   -2.11739600   -1.86429500
 C                  5.69289800   -2.12594600   -1.28961500
 H                  6.92159900    1.07377200   -3.19301100
 H                  6.52342300   -1.28123100   -3.76609500
 H                  8.24324100   -1.09522300   -3.42317000
 H                  7.35979200   -3.11652800   -2.24477800
 H                  7.83822700   -1.89819400   -1.06532300
 H                  5.01277600   -2.56764700   -2.03496700
 H                  5.64245200   -2.79309000   -0.42618700
 H                  7.83934800    0.62496300   -1.76830400
 C                  5.41431200   -1.95835900    2.15263000
 C                  6.23052900   -3.00708700    2.91732900
 C                  5.34320300   -3.75715100    3.91414900
 C                  4.23230100   -4.50254000    3.16713300
 H                  6.02344400   -1.50739200    1.36548000
 H                  6.67058900   -3.72596100    2.21058200
 H                  7.06724500   -2.51650700    3.42949600
 H                  5.93212800   -4.46527000    4.50968500
 H                  4.90106900   -3.03914000    4.61908300
 H                  4.67120400   -5.37516500    2.65862800
 H                  3.49968100   -4.90794000    3.87596100
 H                  5.17049500   -1.13160100    2.83805400
 O                  2.20119200    0.75903000    0.67636900
 O                 -0.01003200   -0.10729300    1.29072100
 O                  0.25199700    0.92932900   -1.11709100
 P                  0.84414100    0.15408200   -0.00663000
 O                  1.33437000   -1.31033500   -0.54962600
 C                  3.80727200    5.34415300    3.18240900
 C                  3.16486400    5.92486800    2.12212700
 C                  2.99086800    5.22209500    0.88863700
 C                  3.50009900    3.87490700    0.76775400
 C                  4.17356700    3.31356300    1.90005200
 C                  4.31976100    4.02034600    3.06518200
 C                  2.35389000    5.81648500   -0.20481500
 C                  3.33564400    3.17198500   -0.44944600
 C                  2.66656200    3.77787100   -1.53839400
 C                  2.17850200    5.13307500   -1.41139000
 C                  1.52825100    5.74661400   -2.52889600
 H                  1.18298600    6.77289000   -2.42375600
 C                  1.34787400    5.06549000   -3.70373200
 C                  1.80260700    3.72024500   -3.82370500
 C                  2.43725500    3.09966900   -2.77936200
 H                  1.98855300    6.83788400   -0.11450600
 H                  3.93129200    5.88866700    4.11462800
 H                  2.77321300    6.93675300    2.19726900
 H                  4.57089100    2.30741800    1.82554200
 H                  4.83104000    3.56859500    3.91105000
 H                  0.85559600    5.54471300   -4.54599600
 H                  1.63660700    3.18044300   -4.75204500
 H                  2.76095900    2.07031300   -2.87876900
 C                  1.07837800   -5.22923700   -3.03495600
 C                  1.19632300   -4.59579900   -1.82492300
 C                  0.07379500   -4.44603900   -0.94789800
 C                 -1.19095500   -4.99746000   -1.37840600
 C                 -1.27068900   -5.65206200   -2.64773400
 C                 -0.17187700   -5.76523700   -3.45666100
 C                  0.16458800   -3.80223700    0.31050800
 C                 -2.30615100   -4.89178400   -0.54094300
 C                 -2.23409400   -4.25227000    0.69999200
 C                 -0.97568000   -3.68960200    1.13851500
 C                 -0.94739900   -3.01909800    2.40426300
 H                 -0.02155300   -2.56083000    2.73082600
 C                 -2.07289200   -2.91440100    3.17853400
 C                 -3.30513000   -3.48812200    2.75145000
 C                 -3.37985200   -4.13904200    1.54940400
 H                  1.94674000   -5.32631400   -3.68124500
 H                  2.15628400   -4.19613300   -1.51746500
 H                 -2.23000100   -6.06268800   -2.95511600
 H                 -0.24659200   -6.26551600   -4.41855400
 H                 -3.25252900   -5.32431300   -0.86135400
 H                 -2.03722300   -2.36797700    4.11525100
 H                 -4.18450700   -3.39804000    3.38318000
 H                 -4.31524000   -4.58236100    1.21406900
3
CO2
 C                  0.00000000    0.00000000    0.00000000
 O                  0.00000000    0.00000000   -1.16945300
 O                  0.00000000    0.00000000    1.16945300
49
1a'
 C                  1.44208100   -0.02073500    0.30516600
 O                  1.56761000    0.61996300    1.34321800
 O                  2.43816300   -0.69383400   -0.31886800
 O                 -1.55053400    1.43815400   -0.47986000
 C                  3.81438400   -0.67302400    0.20329900
 C                  4.35617400    0.76077300    0.21464700
 C                  3.85987900   -1.32413500    1.58991000
 C                  4.56740200   -1.52702000   -0.82120300
 H                  4.25620300    1.21319100   -0.77843600
 H                  3.82290200    1.37687000    0.93990900
 H                  5.42052300    0.74866100    0.47585600
 H                  3.43253200   -2.33239700    1.55051800
 H                  4.90084600   -1.40936900    1.92213400
 H                  3.30386600   -0.73218700    2.31820600
 H                  5.62493600   -1.59900300   -0.54623400
 H                  4.15068400   -2.53877900   -0.86246500
 H                  4.49896500   -1.08384900   -1.82025900
 C                 -1.11318400    2.80570600   -0.24519500
 C                  0.26793800    3.06478400   -0.86856400
 C                 -2.18560900    3.62405600   -0.97534700
 C                 -1.10318200    3.15227600    1.25114900
 H                  1.06023900    2.56268200   -0.30806500
 H                  0.28810600    2.71683800   -1.90675900
 H                  0.48549100    4.13966300   -0.86336000
 H                 -3.17219200    3.43767300   -0.53851500
 H                 -1.96858300    4.69566500   -0.90816700
 H                 -2.22290600    3.34146500   -2.03263300
 H                 -0.94121400    4.22870900    1.37770600
 H                 -2.06391800    2.89937100    1.71457000
 H                 -0.29993300    2.63559700    1.78540200
 C                 -4.19131300   -1.49191500    1.09086500
 C                 -3.19557300   -0.52353400    1.00555500
 C                 -2.03242800   -0.74754100    0.25743600
 C                 -1.87489100   -1.96073700   -0.43210700
 C                 -2.88654300   -2.92797100   -0.34304400
 C                 -4.03431400   -2.70404500    0.41221000
 H                 -0.71487100    0.64104500    1.24723200
 H                 -5.08484400   -1.30435100    1.68016500
 H                 -3.31560400    0.42583700    1.52101600
 C                 -0.97362700    0.35289100    0.22783100
 H                 -2.76787200   -3.86605100   -0.88159300
 H                 -4.80635600   -3.46707200    0.46700300
 N                  0.26074100   -0.13310900   -0.38290300
 C                 -0.63427900   -2.22386400   -1.26393600
 H                  0.06022800   -2.87299900   -0.71119600
 H                 -0.90251400   -2.75979300   -2.18337200
 C                  0.07935000   -0.91542400   -1.60487000
 H                 -0.53305300   -0.31429400   -2.28738500
 H                  1.04765400   -1.08887000   -2.06970200
25
Ph2P(O)H
 P                 -0.01312300    1.36381800    0.36658300
 H                  0.10574000    1.58247900    1.76661400
 O                 -0.14640500    2.60842500   -0.46081300
 C                  1.45826400    0.33054500    0.08015600
 C                  2.47109800    0.26288800    1.04635500
 C                  1.61515200   -0.36093700   -1.13178200
 C                  3.62313400   -0.49007200    0.80996300
 H                  2.36322200    0.80159700    1.98499600
 C                  2.76636200   -1.10994700   -1.36763800
 H                  0.83523900   -0.31393600   -1.88725500
 C                  3.77040900   -1.17584600   -0.39657100
 H                  4.40341600   -0.53841200    1.56457300
 H                  2.88197100   -1.64396700   -2.30681300
 H                  4.66686500   -1.76134100   -0.58230800
 C                 -1.44929800    0.24977800    0.21460800
 C                 -1.48997900   -1.01370500    0.82229000
 C                 -2.55287000    0.70457500   -0.51841700
 C                 -2.62582700   -1.81306300    0.69715000
 H                 -0.63380400   -1.37879900    1.38484200
 C                 -3.68681400   -0.10042600   -0.64592500
 H                 -2.50657500    1.68506700   -0.98335600
 C                 -3.72404800   -1.35661800   -0.03800900
 H                 -2.65405600   -2.79198300    1.16812800
 H                 -4.54002100    0.25366500   -1.21819900
 H                 -4.60741400   -1.98205800   -0.13653600
164
TS4
 O                  1.44122700    0.28250800   -3.20374300
 C                  3.77714800   -0.85136800   -1.21561100
 O                  2.76977100   -1.46276400   -0.93502200
 O                  5.04518800   -1.20224000   -0.97788300
 C                  1.64042500   -0.25466000   -4.56157900
 C                  0.32173800   -0.94328700   -4.94012100
 C                  1.89621200    0.93030200   -5.49584100
 C                  2.79176800   -1.26651200   -4.57284700
 H                  0.11472400   -1.79466600   -4.28760700
 H                 -0.51662200   -0.24479200   -4.86529300
 H                  0.39089600   -1.29893300   -5.97457100
 H                  2.81507200    1.46400100   -5.24237800
 H                  1.98782100    0.57479600   -6.52837500
 H                  1.06547100    1.64038000   -5.44483500
 H                  2.85928400   -1.73704000   -5.56037100
 H                  3.75461400   -0.79033400   -4.36410900
 H                  2.61776200   -2.05060200   -3.83002500
 C                  5.38592000   -2.50206500   -0.34481600
 C                  4.76670700   -2.58698300    1.05062900
 C                  4.93376800   -3.63667000   -1.26650600
 C                  6.91246700   -2.43033500   -0.26519400
 H                  5.05872200   -1.72491300    1.65801100
 H                  3.67852100   -2.63386100    1.00482100
 H                  5.13208100   -3.49160000    1.54960800
 H                  5.35879600   -3.51014400   -2.26882300
 H                  5.29065400   -4.59217600   -0.86589100
 H                  3.84575900   -3.67839700   -1.33929900
 H                  7.30278400   -3.34667900    0.18934400
 H                  7.35324600   -2.32489100   -1.26241500
 H                  7.22843700   -1.58021500    0.34777200
 C                  1.40510700    4.59634400   -2.33102900
 C                  1.41727400    3.24154300   -2.00541700
 C                  2.52813100    2.45584200   -2.34275300
 C                  3.63534300    3.02696700   -2.99404100
 C                  3.61038600    4.38494700   -3.31339200
 C                  2.49874900    5.16507100   -2.98857300
 H                  1.82039700    0.73847200   -1.20749000
 H                  0.54987000    5.20459400   -2.05822600
 H                  0.58510500    2.78698100   -1.47575900
 C                  2.52281700    1.01962900   -1.98654800
 H                  4.46653000    4.83426700   -3.81147700
 H                  2.49273700    6.22297300   -3.23799100
 N                  3.74527400    0.38886000   -1.89668500
 C                  4.80704600    2.13528500   -3.31808200
 H                  4.65743300    1.63773300   -4.28657700
 H                  5.72801200    2.72154200   -3.41122500
 C                  5.00973700    1.08311300   -2.23301300
 H                  5.39763800    1.54882000   -1.31865600
 H                  5.73073700    0.33296100   -2.55544000
 H                  0.68424800   -0.22792100   -2.67576600
 C                 -3.68537000   -0.37990700    1.00875100
 C                 -3.21572600    0.65616100    0.18805000
 C                 -3.50506700    2.00295900    0.45474400
 C                 -4.19858900    2.27659700    1.63800100
 C                 -4.56530000    1.28234000    2.54996400
 C                 -4.30438800   -0.06451300    2.24245600
 H                 -4.43657800    3.31293100    1.86608900
 C                 -3.49634200   -1.79329200    0.55403100
 C                 -4.59855400   -2.64625700    0.29854200
 C                 -2.19293800   -2.26703200    0.33885500
 C                 -4.35994100   -3.99136900   -0.03471400
 C                 -1.93617700   -3.61480600    0.04620300
 C                 -3.04265400   -4.45244500   -0.11705700
 H                 -2.86474900   -5.50137000   -0.34352200
 C                 -5.27356000    1.69384900    3.83234000
 C                 -5.19758800    0.63489600    4.93732200
 C                 -5.56479900   -0.73865900    4.36939300
 C                 -4.57462200   -1.15268500    3.27387800
 H                 -4.86206700    2.64721000    4.18653000
 H                 -4.17869000    0.59765700    5.34783300
 H                 -5.86384000    0.90939900    5.76439400
 H                 -5.57460100   -1.49943200    5.15960100
 H                 -6.58337400   -0.69961900    3.95601100
 H                 -3.61165000   -1.40521800    3.74502000
 H                 -4.90870600   -2.07559000    2.79367000
 H                 -6.33272500    1.89116500    3.60410600
 C                 -6.01853700   -2.09161200    0.26856100
 C                 -7.10947500   -3.16746000    0.34139900
 C                 -6.81790800   -4.30119500   -0.64439500
 C                 -5.49286700   -4.97725900   -0.27914500
 H                 -6.16925600   -1.35241800    1.05868600
 H                 -7.16024300   -3.57808400    1.36052600
 H                 -8.08577900   -2.71087800    0.13734200
 H                 -7.62818000   -5.04053200   -0.64450700
 H                 -6.75953200   -3.89164900   -1.66277500
 H                 -5.64277200   -5.57903000    0.63086400
 H                 -5.19556000   -5.68736500   -1.06087800
 H                 -6.13532800   -1.53316400   -0.67366500
 O                 -2.46885400    0.31818800   -0.93172600
 O                 -0.48455200   -0.80349600   -2.00358700
 O                 -0.07099700    0.86530700   -0.04998600
 P                 -0.91969700   -0.20764500   -0.68190400
 O                 -1.13508400   -1.37978700    0.46277000
 C                 -5.23253800    3.62756400   -4.16207700
 C                 -4.36860600    4.59765100   -3.73041000
 C                 -3.66612700    4.46425200   -2.49146300
 C                 -3.86585300    3.27768300   -1.69002700
 C                 -4.79436600    2.30067600   -2.17430200
 C                 -5.44927800    2.46606400   -3.36704900
 C                 -2.81521700    5.47235500   -2.02849300
 C                 -3.17048000    3.13539800   -0.46311300
 C                 -2.26540100    4.13918000   -0.03947400
 C                 -2.11589800    5.34476300   -0.82491800
 C                 -1.25148400    6.38238400   -0.34952600
 H                 -1.17503900    7.29643600   -0.93511600
 C                 -0.53475500    6.22922400    0.80744700
 C                 -0.63003200    5.01811800    1.55177900
 C                 -1.46746600    4.01141900    1.14474800
 H                 -2.69743600    6.37973900   -2.61824800
 H                 -5.76007400    3.74118600   -5.10547500
 H                 -4.20114400    5.49509200   -4.32178000
 H                 -4.97466500    1.41201300   -1.58102600
 H                 -6.14338000    1.70414300   -3.71182300
 H                  0.12279100    7.02146400    1.15551800
 H                 -0.02081200    4.88727500    2.44089600
 H                 -1.50681400    3.08475400    1.70502400
 C                  0.42382800   -4.39439700    3.55574200
 C                 -0.29697600   -4.09877700    2.42755400
 C                  0.16765500   -4.47418400    1.12609900
 C                  1.42203500   -5.18720600    1.04040100
 C                  2.14249300   -5.47673900    2.24169500
 C                  1.66216100   -5.09278200    3.46517200
 C                 -0.56429700   -4.20206800   -0.05458700
 C                  1.89265600   -5.60282900   -0.20923100
 C                  1.19065400   -5.32554700   -1.38576900
 C                 -0.05892300   -4.60240200   -1.31291300
 C                 -0.74291000   -4.32283900   -2.54020000
 H                 -1.65959500   -3.74631700   -2.50315800
 C                 -0.24594600   -4.75010400   -3.74461100
 C                  0.97606000   -5.48116600   -3.80987800
 C                  1.67333900   -5.75336200   -2.66334000
 H                  0.04692800   -4.09769100    4.53095000
 H                 -1.24008100   -3.57112800    2.51320700
 H                  3.08290900   -6.01714700    2.15986100
 H                  2.21781700   -5.32409600    4.37016100
 H                  2.82436000   -6.16240100   -0.26592000
 H                 -0.78498200   -4.52649800   -4.66148100
 H                  1.35127300   -5.81725900   -4.77311900
 H                  2.60927600   -6.30640700   -2.70139800
 P                  2.61961100    1.60040200    2.06598900
 C                  3.44774300    0.47898700    3.28749900
 C                  4.77616000    0.70618700    3.68270000
 C                  2.79286100   -0.67041600    3.75121100
 C                  5.42943000   -0.18641500    4.53312000
 H                  5.29930500    1.59714500    3.34063100
 C                  3.44828800   -1.56439600    4.60212400
 H                  1.76732200   -0.85341400    3.44636100
 C                  4.76619400   -1.32674600    4.99616800
 H                  6.45408800    0.01062100    4.83991200
 H                  2.92531400   -2.45081500    4.95222400
 H                  5.27470600   -2.02293200    5.65857400
 C                  2.76878900    3.20021900    2.98912600
 C                  3.68529700    4.16252500    2.54692000
 C                  1.97277700    3.48587800    4.11012100
 C                  3.82636700    5.37875700    3.22252200
 H                  4.28427800    3.96564800    1.65993900
 C                  2.10251100    4.70357400    4.77770500
 H                  1.24778800    2.74912300    4.44426200
 C                  3.03423200    5.65096800    4.33805800
 H                  4.54378600    6.11585800    2.86991400
 H                  1.48212700    4.91500600    5.64549400
 H                  3.13599100    6.59830900    4.86158100
 O                  1.04057400    1.20722000    2.35326800
 H                  0.57115900    1.04352200    1.49070200
149
1a'-1
 C                  1.59376000    0.31506500    3.91959700
 O                  1.43937300    1.38543600    3.35818100
 O                  2.50803100    0.03922700    4.87038800
 C                  3.47987300    1.06088000    5.30585700
 C                  4.37813800    1.45281300    4.12995200
 C                  2.74630000    2.26328400    5.90955200
 C                  4.27792300    0.31735100    6.38056500
 H                  4.86021500    0.56460600    3.70656200
 H                  3.81004400    1.95452300    3.34598600
 H                  5.16320900    2.13291100    4.47782500
 H                  2.06710300    1.93592500    6.70487600
 H                  3.47678400    2.95167900    6.34971000
 H                  2.17235100    2.79503800    5.14982700
 H                  5.05342400    0.97268800    6.79072200
 H                  3.62488600   -0.00090100    7.20011200
 H                  4.76274000   -0.56976100    5.95950600
 C                 -3.59813800   -2.21513100    2.11260500
 C                 -2.45929500   -1.43171800    1.95087700
 C                 -1.35507800   -1.58926400    2.80141800
 C                 -1.39377900   -2.54761600    3.82695900
 C                 -2.54674100   -3.32872300    3.98000800
 C                 -3.64155400   -3.16693800    3.13517000
 H                 -0.46676500    0.36887000    2.53437700
 H                 -4.44568700   -2.07562400    1.44861600
 H                 -2.42683600   -0.68459300    1.16392900
 C                 -0.16458300   -0.67207300    2.62535800
 H                 -2.57783500   -4.07175500    4.77409400
 H                 -4.52827300   -3.78051100    3.27276800
 N                  0.79514000   -0.79169100    3.66395700
 C                 -0.22140500   -2.71537000    4.76900100
 H                 -0.43245500   -2.20494800    5.71992100
 H                 -0.07588900   -3.77712400    5.00206600
 C                  1.06036800   -2.14473000    4.16756500
 H                  1.40138400   -2.77397700    3.33596500
 H                  1.85582500   -2.08663600    4.90657400
 C                  2.25267700    0.20327400   -2.53612800
 C                  2.10913000    1.06312300   -1.43837600
 C                  2.20834700    2.45606600   -1.54917500
 C                  2.37534500    2.96627700   -2.83896000
 C                  2.39506600    2.15664800   -3.97967000
 C                  2.32671100    0.75932300   -3.83804500
 H                  2.45750000    4.04431600   -2.95545100
 C                  2.30100600   -1.27566900   -2.30325600
 C                  3.42964000   -2.05226600   -2.66814500
 C                  1.21674900   -1.90905100   -1.68150800
 C                  3.36817300   -3.45128200   -2.53652900
 C                  1.12458400   -3.30192300   -1.55071000
 C                  2.21251100   -4.04463200   -2.01857800
 H                  2.16554900   -5.12834400   -1.94316200
 C                  2.52152900    2.82378400   -5.34129200
 C                  2.05629900    1.93753300   -6.50112800
 C                  2.67222400    0.54267500   -6.36888600
 C                  2.21139800   -0.13069700   -5.07025600
 H                  1.96750100    3.77038800   -5.33458100
 H                  0.96053000    1.85410400   -6.49056800
 H                  2.33080400    2.39940100   -7.45707000
 H                  2.39988000   -0.08914100   -7.22294500
 H                  3.76869800    0.62786500   -6.37584400
 H                  1.15160500   -0.41151300   -5.17441200
 H                  2.74434000   -1.07343100   -4.92659000
 H                  3.57634600    3.09484200   -5.50315200
 C                  4.73166600   -1.38000800   -3.08759100
 C                  5.71173200   -2.31496700   -3.80666800
 C                  5.86504100   -3.63058800   -3.03956200
 C                  4.51533100   -4.35218800   -2.97039600
 H                  4.53938600   -0.49564900   -3.69910100
 H                  5.34720900   -2.52744600   -4.82221300
 H                  6.67946900   -1.81130500   -3.91862600
 H                  6.61077400   -4.27866400   -3.51543000
 H                  6.22789800   -3.41946500   -2.02377000
 H                  4.28269200   -4.76320900   -3.96500900
 H                  4.57519600   -5.21617400   -2.29708400
 H                  5.21245600   -0.99861800   -2.17295800
 O                  1.86091600    0.48564400   -0.18086300
 O                  0.52724600   -1.01549600    1.31991600
 O                 -0.73831700    0.89058400    0.07101600
 P                  0.36127700   -0.10330600    0.03547400
 O                  0.16144400   -1.12245700   -1.21273100
 C                  5.75125100    4.16955600    1.81023900
 C                  4.60326800    4.85268100    2.11252700
 C                  3.38668900    4.60862800    1.40108700
 C                  3.37378800    3.61899000    0.34759700
 C                  4.59647100    2.92558100    0.07149100
 C                  5.74294800    3.19050600    0.77548900
 C                  2.21933100    5.32340700    1.68605000
 C                  2.18319200    3.39562400   -0.38326900
 C                  1.01331400    4.13350000   -0.09147900
 C                  1.03739200    5.11480900    0.97042600
 C                 -0.14836100    5.86289000    1.25403900
 H                 -0.11437700    6.59518700    2.05747000
 C                 -1.29663800    5.66386900    0.53606500
 C                 -1.32685800    4.69564000   -0.50893100
 C                 -0.21247300    3.95717900   -0.81016500
 H                  2.23462700    6.06967000    2.47809800
 H                  6.67058300    4.37113100    2.35376400
 H                  4.59579600    5.60397900    2.89903500
 H                  4.60868700    2.18175200   -0.71797400
 H                  6.65781500    2.65224700    0.54146000
 H                 -2.19368800    6.23392100    0.76171200
 H                 -2.24743500    4.53195300   -1.06050600
 H                 -0.25859600    3.20856900   -1.59200900
 C                 -2.71065000   -3.33441100   -3.52718900
 C                 -1.49882800   -3.31326100   -2.88725700
 C                 -1.29978500   -3.99237400   -1.64215800
 C                 -2.41933600   -4.72256100   -1.09263000
 C                 -3.66815700   -4.71746100   -1.79023900
 C                 -3.81503100   -4.04297800   -2.97274200
 C                 -0.05913300   -3.99588800   -0.95816900
 C                 -2.25729000   -5.43758100    0.09726100
 C                 -1.03691300   -5.46293500    0.77693900
 C                  0.08640500   -4.72076600    0.25033400
 C                  1.31036200   -4.75571100    0.99607100
 H                  2.15750800   -4.18265300    0.63732900
 C                  1.42663500   -5.49634200    2.14487900
 C                  0.32224500   -6.24469100    2.64535200
 C                 -0.87489500   -6.21667500    1.98181500
 H                 -2.83261300   -2.80813400   -4.46994700
 H                 -0.66829500   -2.77566600   -3.33015100
 H                 -4.49930500   -5.27084200   -1.35953000
 H                 -4.76655200   -4.05290900   -3.49758700
 H                 -3.10100200   -5.99298300    0.50136800
 H                  2.37143700   -5.51270400    2.68228400
 H                  0.43496100   -6.83103400    3.55342600
 H                 -1.73028600   -6.77330900    2.35699600
 P                 -4.29002400    2.00248200    0.27100100
 C                 -5.60696800    0.72842300   -0.02777200
 C                 -6.83621900    0.82029200    0.64384000
 C                 -5.36364800   -0.38749200   -0.84040800
 C                 -7.80555600   -0.17117700    0.49515300
 H                 -7.04319600    1.67643900    1.28311900
 C                 -6.33264600   -1.38536400   -0.98332100
 H                 -4.41586700   -0.46355600   -1.36433000
 C                 -7.55544900   -1.28050000   -0.31806400
 H                 -8.75551300   -0.08081000    1.01647300
 H                 -6.12444100   -2.24549000   -1.61508000
 H                 -8.30863300   -2.05655800   -0.42950400
 C                 -5.10201500    3.46219500   -0.53066900
 C                 -5.74661400    4.40746700    0.27925900
 C                 -5.07534600    3.66289100   -1.91955900
 C                 -6.37834900    5.51826100   -0.28672400
 H                 -5.74643700    4.28113200    1.36018200
 C                 -5.69255900    4.77971300   -2.48351200
 H                 -4.56010900    2.94204600   -2.54760900
 C                 -6.35110500    5.70645800   -1.66926400
 H                 -6.87840400    6.24168800    0.35259700
 H                 -5.66504700    4.92682000   -3.56061700
 H                 -6.83326100    6.57477400   -2.11115800
 O                 -3.21531500    1.57228400   -0.92258900
 H                 -2.32270900    1.39744200   -0.54827500
149
TS5(S)
 C                 -2.10944500   -2.50696900   -1.64914900
 O                 -0.90973800   -2.48264200   -1.66572300
 O                 -2.98420500   -2.34930400   -2.62633900
 C                 -2.52639000   -1.90780400   -3.99047500
 C                 -1.86565200   -0.53449500   -3.86443600
 C                 -3.84765700   -1.82669700   -4.75381000
 H                 -2.55997800    0.19226500   -3.43067200
 H                 -0.96665100   -0.55608200   -3.24507800
 H                 -1.59096600   -0.18636700   -4.86677500
 H                 -3.65654700   -1.49124700   -5.77820400
 H                 -4.33817800   -2.80509300   -4.79806200
 H                 -4.52695600   -1.11273000   -4.27812300
 C                 -2.94320400   -1.80830100    4.32584000
 C                 -2.32486800   -1.71730500    3.08240200
 C                 -2.90704600   -2.37477900    1.98054700
 C                 -4.09175200   -3.13528800    2.11776500
 C                 -4.68436600   -3.22438100    3.37137400
 C                 -4.11417000   -2.55910500    4.46630100
 H                 -1.25489600   -1.84770500    0.64266400
 H                 -2.51902100   -1.29395300    5.18218500
 H                 -1.41656700   -1.14201300    2.92345600
 C                 -2.26033100   -2.28435500    0.70436500
 H                 -5.59151600   -3.80870500    3.50345700
 H                 -4.59513600   -2.62900300    5.43841600
 N                 -2.83507100   -2.72012000   -0.39824000
 C                 -4.59774400   -3.86278400    0.89327200
 H                 -4.13699400   -4.86068800    0.84893700
 H                 -5.68114300   -4.01494700    0.94407700
 C                 -4.26713600   -3.09288400   -0.38661200
 H                 -4.83831000   -2.15821200   -0.45467100
 H                 -4.47096700   -3.68738600   -1.27583200
 C                  3.80296800    1.13771800   -0.21858500
 C                  2.62482800    1.87082200    0.00335400
 C                  2.45923800    3.17248000   -0.49501600
 C                  3.49352500    3.69455100   -1.27553900
 C                  4.63655000    2.95850400   -1.60396700
 C                  4.79324800    1.65965200   -1.08657100
 H                  3.38558400    4.70372600   -1.66715600
 C                  3.93933300   -0.21036700    0.42110100
 C                  4.97925700   -0.52286000    1.32990100
 C                  2.97436400   -1.18498200    0.12011700
 C                  5.10368400   -1.84256500    1.80225800
 C                  3.09615400   -2.51176200    0.56299400
 C                  4.18510800   -2.81215300    1.38517800
 H                  4.30341800   -3.83537300    1.73555300
 C                  5.68639700    3.60270800   -2.49782400
 C                  6.59466200    2.58701700   -3.19810900
 C                  7.11094200    1.56564700   -2.18185500
 C                  5.94709200    0.78335600   -1.56071900
 H                  5.19217400    4.24796700   -3.23484600
 H                  6.03178200    2.06422300   -3.98450800
 H                  7.42583800    3.10513300   -3.69235900
 H                  7.81248100    0.86513400   -2.65179100
 H                  7.67011100    2.09045700   -1.39330400
 H                  5.54482400    0.08948200   -2.31591100
 H                  6.31467100    0.14455800   -0.75455000
 H                  6.31255500    4.27173200   -1.88660900
 C                  5.87747700    0.57574400    1.88565000
 C                  7.16730400    0.05664400    2.53221900
 C                  6.86141300   -1.09239800    3.49660300
 C                  6.23395900   -2.26213200    2.73123900
 H                  6.11281500    1.31640800    1.11774200
 H                  7.85863500   -0.29800200    1.75367200
 H                  7.67349400    0.87974900    3.05160300
 H                  7.77061200   -1.42709400    4.01126100
 H                  6.16766600   -0.73934000    4.27274900
 H                  7.01876500   -2.75412100    2.13525600
 H                  5.86888700   -3.02517000    3.43033000
 H                  5.29708800    1.12317700    2.64495100
 O                  1.61942400    1.29861000    0.75681500
 O                  0.08342600   -0.64914000    1.23113700
 O                 -0.13102500    0.60643400   -1.06720200
 P                  0.70411000    0.08602800    0.07604100
 O                  1.89216300   -0.82296000   -0.65477400
 C                  0.75150000    5.93169200    3.54867700
 C                 -0.15459500    6.15646900    2.54624100
 C                 -0.01845100    5.52276500    1.27025900
 C                  1.09659500    4.63156100    1.04253900
 C                  2.02243700    4.43589400    2.11741700
 C                  1.85530900    5.05918500    3.32680400
 C                 -0.93019100    5.76129100    0.23673100
 C                  1.24763100    4.00622000   -0.21826800
 C                  0.30202800    4.23858000   -1.24468500
 C                 -0.80050600    5.14377600   -1.01039100
 C                 -1.73270300    5.39427900   -2.06615600
 H                 -2.55113100    6.08516200   -1.87682400
 C                 -1.60060800    4.78259800   -3.28392000
 C                 -0.53231100    3.86693900   -3.50966100
 C                  0.38306600    3.60141200   -2.52544200
 H                 -1.76107200    6.44314100    0.40765400
 H                  0.63665200    6.42071900    4.51258200
 H                 -0.99583200    6.82930500    2.69867200
 H                  2.86871300    3.77608700    1.96194500
 H                  2.57108200    4.88861000    4.12668300
 H                 -2.31241300    4.98631800   -4.08005200
 H                 -0.45156800    3.36644500   -4.47106400
 H                  1.17360900    2.88120000   -2.69746500
 C                  3.01600700   -4.09675500   -3.43700800
 C                  3.01723900   -3.58230100   -2.16657100
 C                  2.14868600   -4.09730200   -1.15170600
 C                  1.27811300   -5.19439300   -1.50765300
 C                  1.30761900   -5.70336400   -2.84408100
 C                  2.14798100   -5.17107800   -3.78539300
 C                  2.13286100   -3.58651700    0.16901900
 C                  0.43777900   -5.74875900   -0.53767800
 C                  0.40583100   -5.25558800    0.76958300
 C                  1.25872100   -4.14476700    1.13241800
 C                  1.16906600   -3.64529900    2.47279200
 H                  1.76254900   -2.78069300    2.74378600
 C                  0.33338800   -4.22244900    3.39406700
 C                 -0.48249800   -5.33608000    3.04033400
 C                 -0.45035400   -5.82950000    1.76317100
 H                  3.68404900   -3.68396400   -4.18822800
 H                  3.68507700   -2.76643200   -1.91562500
 H                  0.64753900   -6.53125300   -3.09417000
 H                  2.16267800   -5.56929700   -4.79669500
 H                 -0.20018200   -6.58975200   -0.80485400
 H                  0.28376100   -3.82279200    4.40333600
 H                 -1.13199000   -5.78621700    3.78687800
 H                 -1.06996700   -6.67824500    1.47992800
 P                 -3.54490200    0.85708700    0.03898000
 C                 -5.06504100    1.37630300   -0.88673200
 C                 -6.29200200    0.73944800   -0.64581000
 C                 -4.99953000    2.36145600   -1.88326100
 C                 -7.43444900    1.09037000   -1.36666300
 H                 -6.36210600   -0.03704700    0.11458200
 C                 -6.14142000    2.70619300   -2.61019800
 H                 -4.05009400    2.85138200   -2.07647600
 C                 -7.36102000    2.07553000   -2.35430000
 H                 -8.37914700    0.59201000   -1.16240300
 H                 -6.07880500    3.47407800   -3.37780000
 H                 -8.24746900    2.34624200   -2.92228000
 C                 -3.78733800    1.74061200    1.64863900
 C                 -4.72983700    1.27677800    2.57935200
 C                 -2.96877500    2.82403000    1.99501800
 C                 -4.87293800    1.90192300    3.81837800
 H                 -5.35910100    0.42097300    2.34156000
 C                 -3.10296400    3.44093200    3.24091500
 H                 -2.23032500    3.17892400    1.28376100
 C                 -4.05719400    2.98607300    4.15308800
 H                 -5.61518400    1.53863100    4.52552700
 H                 -2.45359000    4.27440600    3.49637000
 H                 -4.16095100    3.46765800    5.12233000
 O                 -2.43237700    1.79050900   -0.71379100
 H                 -1.54188800    1.32889100   -0.83746000
 C                 -1.60094400   -2.97210200   -4.58192300
 H                 -2.09156300   -3.95205600   -4.58622800
 H                 -1.37433500   -2.70479000   -5.61999800
 H                 -0.66207000   -3.04555400   -4.03098200
149
TS5(R)
 C                 -2.44416300   -0.44254100    2.77709900
 O                 -2.30934700    0.70545200    2.42842300
 O                 -2.32360100   -0.96395300    3.99089600
 C                 -1.75641500   -0.15675700    5.11157400
 C                 -0.36836200    0.35288400    4.71702200
 C                 -2.72849200    0.97034400    5.46635800
 C                 -1.67130300   -1.19124500    6.23464200
 H                  0.24298500   -0.46231400    4.31980000
 H                 -0.42049200    1.12864700    3.95226600
 H                  0.12287200    0.76528600    5.60561100
 H                 -3.72337300    0.56905700    5.69003700
 H                 -2.36470000    1.49166100    6.35868800
 H                 -2.80755300    1.69347900    4.65281200
 H                 -1.26940800   -0.72273500    7.13870000
 H                 -2.66051200   -1.59969300    6.46781500
 H                 -1.01180100   -2.01657300    5.94857000
 C                 -1.89569200   -3.49778300   -2.41711300
 C                 -1.77896400   -2.42804500   -1.53469900
 C                 -2.55807300   -2.41340100   -0.36273600
 C                 -3.45480700   -3.46596800   -0.07790300
 C                 -3.56753100   -4.52003600   -0.97872400
 C                 -2.79144900   -4.53517400   -2.14272400
 H                 -1.74046400   -0.50760500    0.38121800
 H                 -1.27791500   -3.53232000   -3.30856200
 H                 -1.08374200   -1.61551300   -1.72139100
 C                 -2.42291900   -1.32108500    0.57868100
 H                 -4.25718300   -5.33491500   -0.77255100
 H                 -2.88076900   -5.36848000   -2.83447300
 N                 -2.80742700   -1.47537600    1.84984700
 C                 -4.25749900   -3.35662600    1.19521400
 H                 -5.14122700   -2.72441700    1.02241100
 H                 -4.62222900   -4.33728300    1.51856000
 C                 -3.40897000   -2.74714000    2.31263400
 H                 -2.59601100   -3.42176600    2.60663500
 H                 -4.01174800   -2.53290400    3.19540600
 C                  3.65920800    1.15939300   -0.90081300
 C                  2.55938700    1.88757400   -0.41783500
 C                  2.28216200    3.19130200   -0.85800800
 C                  3.09817100    3.71223200   -1.86401100
 C                  4.12840300    2.97329700   -2.45640900
 C                  4.41096100    1.67882500   -1.98363500
 H                  2.90154400    4.72183900   -2.21840000
 C                  3.97215200   -0.16445900   -0.27184300
 C                  5.20102900   -0.41867200    0.38539200
 C                  2.98704400   -1.16501600   -0.29677000
 C                  5.45975800   -1.70942300    0.88218400
 C                  3.23621000   -2.46282400    0.17659300
 C                  4.49023600   -2.70842600    0.74000200
 H                  4.70652800   -3.70934000    1.10777000
 C                  4.93082500    3.61438500   -3.57949100
 C                  5.65878600    2.59780200   -4.46470800
 C                  6.40829200    1.59032900   -3.58947500
 C                  5.42745900    0.80495800   -2.71007300
 H                  4.26961700    4.24621100   -4.18574500
 H                  4.93221600    2.06294800   -5.09279700
 H                  6.34588800    3.11684800   -5.14443500
 H                  6.98892200    0.89140500   -4.20433600
 H                  7.12929100    2.12763500   -2.95590300
 H                  4.86450300    0.10504000   -3.34773700
 H                  5.97596700    0.17254100   -2.00786700
 H                  5.67599400    4.29631000   -3.14040700
 C                  6.17880600    0.71716200    0.66336400
 C                  7.59183500    0.24711200    1.02943100
 C                  7.53600200   -0.85062800    2.09484600
 C                  6.77993900   -2.06675300    1.54966400
 H                  6.22043900    1.41370900   -0.17696600
 H                  8.09894600   -0.14236800    0.13440100
 H                  8.18290300    1.10268000    1.37892000
 H                  8.54466400   -1.14659400    2.40876700
 H                  7.02462000   -0.46386500    2.98780000
 H                  7.42167500   -2.58043700    0.81652600
 H                  6.59905600   -2.79584600    2.34957600
 H                  5.77211900    1.30351700    1.50237100
 O                  1.75598000    1.31906300    0.54948900
 O                  0.36729400   -0.62878000    1.40001700
 O                 -0.32986100    0.54097900   -0.83416200
 P                  0.73476000    0.07581000    0.13316400
 O                  1.74855600   -0.85476600   -0.81891900
 C                  1.61819500    5.82522500    3.55582200
 C                  0.48453800    6.05306000    2.82250300
 C                  0.30633500    5.46165100    1.53226100
 C                  1.34253700    4.60553500    1.00120000
 C                  2.51302000    4.40346600    1.80109500
 C                  2.64638100    4.98923800    3.03329500
 C                 -0.84130200    5.70402700    0.77142300
 C                  1.17899000    4.01728800   -0.27598100
 C                  0.00499900    4.26032400   -1.02583800
 C                 -1.01935800    5.12866100   -0.48974500
 C                 -2.19729900    5.37592000   -1.26253000
 H                 -2.96078600    6.02716900   -0.84390700
 C                 -2.37101000    4.79522100   -2.48961100
 C                 -1.37431600    3.92232300   -3.01298400
 C                 -0.22869000    3.66374500   -2.30732200
 H                 -1.61552200    6.35640800    1.17131600
 H                  1.74078500    6.28227000    4.53447300
 H                 -0.30576200    6.69393000    3.20760500
 H                  3.30459300    3.77098500    1.41507600
 H                  3.54509200    4.81663600    3.61983800
 H                 -3.27645900    4.98174300   -3.06065100
 H                 -1.53602500    3.44327100   -3.97452800
 H                  0.50942600    2.97657800   -2.70362300
 C                  2.51504500   -4.46447900   -3.55674300
 C                  2.71485300   -3.81360600   -2.36687300
 C                  2.04096200   -4.22147900   -1.17059600
 C                  1.14730800   -5.35419300   -1.25557400
 C                  0.97121700   -6.00932500   -2.51516800
 C                  1.63102000   -5.57916700   -3.63574500
 C                  2.23301500   -3.56888500    0.07122000
 C                  0.48103700   -5.79171900   -0.10688700
 C                  0.65003600   -5.15202600    1.12407300
 C                  1.53657800   -4.01341400    1.21944000
 C                  1.66807800   -3.37232600    2.49387500
 H                  2.28846700   -2.48799500    2.56632800
 C                  1.00242700   -3.84022700    3.59668200
 C                  0.14383300   -4.97458300    3.50326300
 C                 -0.03129800   -5.60416700    2.29900200
 H                  3.03682000   -4.13144400   -4.45000000
 H                  3.39289600   -2.96899300   -2.31900900
 H                  0.29966200   -6.86403400   -2.56053700
 H                  1.48962200   -6.08788600   -4.58591300
 H                 -0.18388100   -6.65086200   -0.17316700
 H                  1.12335200   -3.33839800    4.55332500
 H                 -0.36764000   -5.33783200    4.39146600
 H                 -0.68317600   -6.47117400    2.21441200
 P                 -3.91203500    0.47259200   -0.90169300
 C                 -5.10031500   -0.38297400   -2.00196800
 C                 -6.36607700   -0.74699200   -1.50969900
 C                 -4.73600400   -0.77513800   -3.29804800
 C                 -7.25203000   -1.47552300   -2.30200500
 H                 -6.66759500   -0.44405800   -0.50883600
 C                 -5.62660800   -1.50396600   -4.09000400
 H                 -3.75941400   -0.49498300   -3.67844900
 C                 -6.88328600   -1.85657000   -3.59583200
 H                 -8.23132500   -1.74271500   -1.91304000
 H                 -5.33697300   -1.79436500   -5.09673400
 H                 -7.57401900   -2.42413600   -4.21392700
 C                 -4.79048400    2.04061400   -0.49378500
 C                 -4.50686900    2.65308900    0.73642600
 C                 -5.69672100    2.65673400   -1.37379500
 C                 -5.12253300    3.85825700    1.08235900
 H                 -3.79807400    2.18957200    1.41645200
 C                 -6.31095200    3.85868400   -1.02418800
 H                 -5.92351900    2.19403400   -2.32944900
 C                 -6.02638200    4.45982200    0.20565900
 H                 -4.89520600    4.32495600    2.03722400
 H                 -7.01213900    4.32708800   -1.71034800
 H                 -6.51006100    5.39466800    0.47786900
 O                 -2.72910100    0.86782200   -1.96182000
 H                 -1.81835500    0.83444000   -1.54718700
15
tBuOH
 C                  0.68705900    1.26760300   -0.50983600
 C                 -0.00545100   -0.00002200    0.01455700
 H                  0.20446900    2.16040300   -0.09859100
 H                  1.74440800    1.28398200   -0.21304500
 H                  0.65002000    1.32386700   -1.60414400
 C                  0.69409700   -1.26349600   -0.51047100
 C                 -1.49067500   -0.00399600   -0.35701100
 H                  0.21671700   -2.15920100   -0.09946300
 H                  0.65713200   -1.31955500   -1.60478700
 H                  1.75161900   -1.27396100   -0.21398600
 H                 -1.62204900   -0.00368200   -1.44439900
 H                 -1.98176000   -0.89211300    0.05434300
 H                 -1.98671400    0.88084800    0.05545400
 O                  0.01397200   -0.00030900    1.45194500
 H                  0.94420500    0.00134800    1.72962300
